# Supplementary material for: The Nicotine Metabolite Ratio and Response to Smoking Cessation Treatment Among People Living with HIV Who Smoke in South Africa
Source: Int J Environ Res Public Health. 2025 Jun 30;22(7):1040. doi: 10.3390/ijerph22071040 (PMC12294352; doi:10.3390/ijerph22071040)
Supplement: Supplementary file 1 [file ijerph-22-01040-s001.zip]

Archive with 1 entries (1 files):
- ijerph-3676455-supplementary.pdf
